# Supplementary material for: Impact of Glucose, Inflammation and Phytochemicals on ACE2, TMPRSS2 and Glucose Transporter Gene Expression in Human Intestinal Cells
Source: Antioxidants (Basel). 2025 Feb 21;14(3):253. doi: 10.3390/antiox14030253 (PMC11939507; doi:10.3390/antiox14030253)
Supplement: Supplementary file 1 [file antioxidants-14-00253-s001.zip]

Archive with 1 entries (1 files):
- antioxidants-3405139-supplementary.pdf
